# Supplementary material for: Profiling the Genomes and Secreted Effector Proteins in Phytopythium vexans Global Strains
Source: J Fungi (Basel). 2025 Jun 23;11(7):477. doi: 10.3390/jof11070477 (PMC12296172; doi:10.3390/jof11070477)
Supplement: Supplementary file 1 [file jof-11-00477-s001.zip]

Archive with 1 entries (1 files):
- jof-3621923-supplementary.pdf
